# Supplementary material for: Overexpression of OsRbohH Enhances Heat and Drought Tolerance through ROS Homeostasis and ABA Mediated Pathways in Rice (Oryza sativa L.)
Source: Plants (Basel). 2024 Sep 5;13(17):2494. doi: 10.3390/plants13172494 (PMC11397177; doi:10.3390/plants13172494)
Supplement: Supplementary file 1 [file plants-13-02494-s001.zip]

Archive with 3 entries (2 files):
- plants-3078897-supplementary/Supplementary Files/
- plants-3078897-supplementary/Supplementary Files/Supplementary Figure.pdf
- plants-3078897-supplementary/Supplementary Files/Table S1-2.pdf
